# Supplementary material for: Brassinosteroid biosynthesis gene OsD2 is associated with low-temperature germinability in rice
Source: Front Plant Sci. 2022 Sep 20;13:985559. doi: 10.3389/fpls.2022.985559 (PMC9530605; doi:10.3389/fpls.2022.985559)
Supplement: Supplementary file 2 [file Data_Sheet_2.xlsx]

## Sheet: TableS1
Supplementary Table 1. primer list used in this study.
Primer name	Forward primer sequence (5'-3')	Reverse primer sequence (5'-3')
OsTMP(LOC_Os11g43900)	CATTGGTGCCAACCCATC	AAGGAGGTTGCTCCTGAAGA	qRT-PCR
LOC_Os01g10010	CACTACGCCATGAACTACGC	AAGTAGAGGACGAGCCATGC
LOC_Os01g10020	CAGATGTTGTGGCCAAGATG	CTCTGGCAACCCAATTATCG
LOC_Os01g10030	TCAGTGGGTCCTGTTCTTTTC	GTTTCACGCAAAACGAGGTG
OsBRI1	GTTGGACGGCCTTACGTTTATC	GCTGGTAAACTCCAGCAAGC
OsBAK1	GAGTTGATCTTGGGAATGCTGC	CACTAGGTATCGTTCCGCTTATGTT
OsGSK2	CTCCTTGGTCAGCCATTGTT	GCGAGGTCTATTGCTTCAGG
OsGSK3	TGAAAGTGCAGTGGATCAGC	GCCATGGGTGAGCTTTAATC
OsDLT	CATCAATCCATTGCAGGGACGAT	ACTCGCCGACTCCGGTGATC
OsBZR1	CTCAGCAGCTGCGTTGAC	GACAACAACGAGGTGCTCAA
OsILI4	GTAGCCAGCTTGATCTCATCTC	GGGACGACTCTACTGCATCA
OsD11	TTGGGTCATGGCATGGCAAGAGCAAGGA	TTGTTGCTGGAGCCAGCATTCCTCCTCT
OsCPD1	TTCTTCTCCATCCCCTTTCCTCTCGCCA	CACCCTCCGCCTCAAGAAGCTCCTCAA
OsBRD1	TCAACCTTCCTGGAACCAAC	TCTGTGAGCTTCTCCCTGGT
OsBr6Ox	CAGGTACGGGAGCGTGTT	TGAAGCCTTGGTAGTAGTTGGT
OsD2_RT (LOC_Os01g10040)	CCTTTTGGTGGTGGGCAGAG	TGGGGAAGTTGACGATGTGGT
OsD2a	AGTTCGTGTCGTGCGCCTACT	ATCATCGAGGTGGACTGACC	RT-PCR
OsD2b	CATTGCACATTTTGACACATT	CCTCACTAGTTGAGTATGGTG
LP	GCTGTAAGCCTAGCCACCTC		T-DNA insertion PCR
RP		TGAGGCCGACAATAAATTCC
VB	TTGGGGTTTCTACAGGACGTAAC
OsD2FULL5utr-FOR	CCCTCCTCCTCCTCTCGTAACCTCGCTGCT	GGTGGCTAGTGGCTAGTCGTCGTCCTCCTTG	Sequecing analysis
OsD2FULL5utr01-FOR	CTCGAGGGGTAGAAAAGGATGGTGTCGG	GGTGGCTAGTGGCTAGTCGTCGTCCTCCTTG
OsD2_gDNA01	CATTACACAGACGTGGGGACT	TGATGAGGAGGATGGAGGAC
OsD2_gDNA02	GCTGTAAGCCTAGCCACCTC	CAGGATTTCGAACACCACCT
OsD2_gDNA03	TGCGTATTCCTCTGGAAGAGA	ATGCCCAGCAACAGAGGAT
OsD2_gDNA04	CTGCACCAACTGGAAGTAAGC	GCTCACATGGCATCAAAACA
OsD2_gDNA05	GGCTATAAACGCATGTGCAA	AAACCGCACTCATCAAATCC
OsD2_gDNA06	AACATCATCGGTGGGATCAT	TGTTGCCAAGTGATCATGAAA
OsD2_gDNA07	ACCACTTGGTCACCAGCTTC	CCCACCTTGGGTATCTTCCT
OsD2_gDNA08	GGGGCGAAAAAGAAGAAGAT	CCCCTTCGCCAATTACTACA
OsD2_gDNA09	CCTACGTTCGGGAGGTAGAA	TACGGAAACTGGCATGATGA
OsD2_gDNA10	GATCCTAAGAGAAGCGTTTTGC	GCTAGTCGTCGTCCTCCTTG
RM220	GGAAGGTAACTGTTTCCAAC	GAAATGCTTCCCACATGTCT	QTL mapping
RM6277	TGTCCTTACCCTTGTTTCGC	GTGTGTTCCAACAGTGGTGG
RM10284	TCTGGAGTAGCCATTCAAGAAGC	GACAGCAAGAAATCCCGACTAGG
RM10290	CATCTCGATCAGTCCACCATGC	AGGATTACCATGGCCTCAAGAGC
RM10304	CAGCAGCAAGAACCCTAGAAATCC	CTCGTGATCAACCGACAAAGC
RM10306	GGAGATTCCCTTCCATGTATGC	ACGAGCTCAGTGTCACCATCG
RM10310	TGCAGTAATATGCTGTGCTGATCG	AAGCTAGCTCGATTGGTCGAACG
RM10313	ACTTACACAAGGCCGGGAAAGG	TGGTAGTGGTAACTCTACTCCGATGG
RM10314	CATGCATACTTTGTGCCTTGTCC	GCACGTGCTCCTACATTGATGC
RM10315	CAAGTTGCACACACCAAGATGC	CCCTCCTGATCATATCCCTTGC
RM10326	AGCCGGGCATACAGTCTTTCTCC	TCATGGCGTGTTGGCACTAGC
RM25633	ATGCTTTCTTGAGCCTCCAAACC	GTAACCCAAACTCCCAAAGTGTAGC
CRM2-1	CCATCTGGTTGGAATATTG	TCAATCAGTAAACTGTTGTG
CRM13	CCAGATACATTGTACTCCCTCCA	ATATAAGGCATGCGCACGTT
CRM15	GCTGGTTGGTTGTCAGCTTT	CGTCACATCGTCACAATTTC
CRM16	TTGCAGGCTCCAATAAAAATG	ATGGCCTAAACAGCCAAAGA
CRM17	CCATTTTGAACCACGTGAAA	GCCAAAACTTTACGCCTCTG
CRM18	TGTGTATGGGATGAGTTTCCA	GGTGTAGGCAACGGTTCAAT
CRM21	TGTAGCATCCTGCTCCATCTT	GCTGCAATCCTCCATGATCT
CRM22	CCTCTGCAGTCAAAGTCACG	TGCATGTGCCAGGTTCTAAA
CRM23	CAACTCGACCGCATTTTACA	TCACATGTTACGTGTCACTGATT
CRM28	CATTCGATGTGACAGGGTGT	GACAAGGAGGGACCATGAGA
CRM36	GCTGCAGATCTCCGGTTAGA	GGTCGATGCGTACGTGAAT
CRM37	CACCCAACATCGAGCACTAA	ACGGAGGGAGTACGTGACAA
CRM38	TCTCTCTCCCCCAAAACAAA	TCCCTCCTTACGTCCAAGAA
CRM40	AGCACATGTTTGACCGTTTG	GTGTGCACGCACGTACTAGG

## Sheet: TableS2
Supplementary Table 2. List of KRICE_CORE rice accessions used for haplotype analysis and low-temperature germinability test.
KNU No.a	English name	Origin	Ecotypeb	Haplotype			LTGd (%)
				qLTG3-1c	qLTG1	qLTG1-group
RWG-001	Namseon 52	South Korea	TEJ	Hap2	Hap1	HapA	47.7778
RWG-002	Suweon 159	South Korea	TEJ	Hap2	Hap1	HapA	32.3611
RWG-003	Suweon 255	South Korea	IND(Tongil)	Hap5	Hap3	HapB	91.6667
RWG-004	Suwon 301	South Korea	TEJ	Hap1	Hap1	HapA	40.2778
RWG-005	Suweon 148	South Korea	IND(Tongil)	Hap5	Hap3	HapB	58.1944
RWG-006	CT999351011	Colombia	IND	Hap5	Hap2	HapB	99.1667
RWG-007	RaThailandl	Sri Lanka	Adm	Hap3	Hap1	HapA	22.6389
RWG-008	Tchampa	Iran	Aus	Hap5	Hap3	HapB	0.416667
RWG-010	Jeju collection	South Korea	IND	Hap5	Hap3	HapB	80.8333
RWG-011	Jeju collection	South Korea	TEJ	Hap3	Hap1	HapA	58.8889
RWG-012	Jeju collection	South Korea	TEJ	Hap2	Hap1	HapA	4.02778
RWG-014	KangHwaDo Collection	South Korea	TEJ	Hap3	Hap1	HapA	9.30556
RWG-015	MuAnDo	South Korea	TEJ	Hap3	Hap1	HapA	96.5278
RWG-016	DaDaJo	South Korea	TEJ	Hap3	Hap1	HapA	90.6944
RWG-017	OkChung	South Korea	TEJ	Hap2	Hap1	HapA	2.5
RWG-018	Sando	South Korea	TRJ	Hap3	Hap1	HapA	44.0278
RWG-020	OhRiDo	South Korea	TEJ	Hap2	Hap1	HapA	4.72222
RWG-021	SaDuCho	South Korea	IND	Hap4	Hap2	HapB	64.3056
RWG-022	Sun	South Korea	IND	Hap4	Hap2	HapB	95.6944
RWG-023	HanyangCho	South Korea	Aus	Hap3	Hap2	HapB	7.91667
RWG-024	InBuJiDo	South Korea	TEJ	Hap2	Hap1	HapA	52.0833
RWG-025	BupPanHwa	South Korea	TEJ	Hap2	Hap1	HapA	71.1111
RWG-026	JanMoChal	South Korea	TEJ	Hap3	Hap1	HapA	95.2778
RWG-030	BaekGokNa	South Korea	IND	Hap5	Hap4	HapB	34.1667
RWG-031	MongdonJaeRae	South Korea	Adm	Hap3	Hap2	HapB	0.555556
RWG-032	Agbede	Nigeria	TRJ	Hap3	Hap1	HapA	62.7778
RWG-033	AnbawC7	Myanmar	TEJ	Hap3	Hap1	HapA	38.6111
RWG-034	Bala	India	IND	Hap3	Hap3	HapB	91.1111
RWG-035	Bellardone	France	TEJ	Hap3	Hap1	HapA	33.6111
RWG-036	ChiemChank	Viet Nam	IND	Hap5	Hap2	HapB	97.9167
RWG-037	Dharial	Nepal	Aus	Hap5	Hap2	HapB	14.3056
RWG-039	IR28	Philippines	IND	Hap3	Hap3	HapB	44.8611
RWG-040	Magnolia	United States	TRJ	Hap2	Hap1	HapA	29.3056
RWG-041	Mala	Bangladesh	IND	Hap5	Hap3	HapB	0.555556
RWG-042	Mushkan	Philippines	Aro	Hap3	Hap1	HapA	1.38889
RWG-047	BaekGakWhara	Taiwan	IND	Hap4	Hap4	HapB	46.1111
RWG-048	YangMyun	Taiwan	IND	Hap5	Hap4	HapB	24.7222
RWG-049	BellePantna	United States	IND	Hap5	Hap3	HapB	35.6944
RWG-050	PyungBook 3	North Korea	TEJ	Hap1	Hap1	HapA	56.3889
RWG-052	Liman Belozernij	Russia	TEJ	Hap3	Hap1	HapA	22.2222
RWG-054	Hatadani	Sri Lanka	IND	Hap4	Hap2	HapB	5
RWG-055	TAI Mochito	Thailand	TRJ	Hap3	Hap1	HapA	12.2222
RWG-056	WoeGakJa	Taiwan	IND	Hap5	Hap2	HapB	58.3333
RWG-057	Upland	Nigeria	TRJ	Hap3	Hap2	HapB	76.6667
RWG-058	Newrex	United States	TRJ	Hap3	Hap1	HapA	31.6667
RWG-059	DanKwangHwaRa	Taiwan	TEJ	Hap2	Hap1	HapA	0
RWG-060	Ohgak	Taiwan	IND	Hap5	Hap2	HapB	32.2222
RWG-061	Binato	Philippines	IND	Hap5	Hap3	HapB	85.5556
RWG-062	Avangard	Uzbekistan	TEJ	Hap3	Hap1	HapA	48.8889
RWG-063	Debzera	Uzbekistan	TEJ	Hap3	Hap1	HapA	33.8889
RWG-064	HawmSupan	Thailand	IND	Hap5	Hap3	HapB	75
RWG-065	SSALByeo 22	South Korea	TEJ	Hap3	Hap1	HapA	43.3333
RWG-067	XI Gua Bai	China	IND	Hap5	Hap2	HapB	97.7778
RWG-068	Yung Yuen Chuen Zim	China	IND	Hap5	Hap4	HapB	75.5556
RWG-069	Keng Chi Ju	China	TEJ	Hap3	Hap1	HapA	72.7778
RWG-070	Qua 77 Wuan Dau	China	IND	Hap4	missing	missing	27.7778
RWG-072	Hsiang Ha Tsan	China	IND	Hap5	Hap4	HapB	92.7778
RWG-073	Chungdo Dongkok 4	South Korea	IND	Hap3	missing	missing	28.8889
RWG-074	Koreayeong 2	South Korea	TEJ	Hap3	Hap1	HapA	28.8889
RWG-076	DanYang 7	South Korea	TEJ	Hap3	Hap1	HapA	31.6667
RWG-078	HwaSung 5	South Korea	TEJ	Hap3	Hap1	HapA	72.2222
RWG-079	Gou 405	Japan	TEJ	Hap1	Hap1	HapA	2.22222
RWG-080	BackSaMi	China	TEJ	Hap2	Hap1	HapA	68.3333
RWG-082	ShaReByeo 611B	South Korea	TEJ	Hap3	Hap1	HapA	0
RWG-083	ShaReByeo 94B	South Korea	TEJ	Hap3	Hap1	HapA	0
RWG-084	ShaReByeo 1631B	South Korea	TEJ	Hap2	Hap1	HapA	0
RWG-085	Milyang 50	South Korea	IND(Tongil)	Hap2	Hap3	HapB	36.1111
RWG-086	Yeongpung Byeo	South Korea	IND(Tongil)	Hap5	Hap3	HapB	74.4444
RWG-087	IRI 336	South Korea	TEJ	Hap1	Hap1	HapA	51.6667
RWG-088	Mihyang Byeo	South Korea	TEJ	Hap2	Hap1	HapA	42.2222
RWG-089	Moroberekan	Guinea	TRJ	Hap3	Hap1	HapA	37.7778
RWG-090	Jeju collection	South Korea	TRJ	Hap3	Hap1	HapA	23.8889
RWG-091	Jeju collection	South Korea	TEJ	Hap2	Hap1	HapA	38.8889
RWG-092	Jeju collection	South Korea	TEJ	Hap1	Hap1	HapA	0.555556
RWG-093	HwyenDaDack	South Korea	TEJ	Hap2	Hap1	HapA	12.2222
RWG-095	PoChunJangMangMaeByoe	South Korea	TEJ	Hap2	Hap1	HapA	40.5556
RWG-096	DongOhByoe	South Korea	TEJ	Hap2	Hap1	HapA	39.4444
RWG-097	SeuRiAnjinBaengIee	South Korea	TEJ	Hap2	Hap1	HapA	46.1111
RWG-098	NeulByoe	South Korea	TRJ	Hap3	Hap1	HapA	59.4444
RWG-099	JuiIpPariByoe	South Korea	TEJ	Hap3	Hap1	HapA	35.5556
RWG-100	JungJongHwa	South Korea	TEJ	Hap2	Hap1	HapA	22.7778
RWG-101	SoDuJo	South Korea	TRJ	Hap3	Hap1	HapA	0.555556
RWG-102	Sando	South Korea	TRJ	Hap3	Hap1	HapA	71.6667
RWG-104	NayngCho	South Korea	TEJ	Hap3	Hap1	HapA	80.5556
RWG-106	BritishHondurasCreale	Honduras	TRJ	Hap3	Hap1	HapA	74.4444
RWG-114	Norin 22	Japan	TEJ	Hap2	Hap1	HapA	31.6667
RWG-117	Sung Pan Tao	China	TEJ	Hap3	Hap1	HapA	62.2222
RWG-118	Tsong Gan Shun	China	IND	Hap5	Hap4	HapB	80
RWG-120	Yang Sha Tsan	China	IND	Hap5	Hap4	HapB	71.6667
RWG-127	Daegu Damti 6-2	South Korea	TEJ	Hap2	Hap1	HapA	41.6667
RWG-128	GueChang	South Korea	TEJ	Hap3	Hap1	HapA	11.1111
RWG-130	ChungSongAengMi	South Korea	TEJ	Hap3	Hap1	HapA	76.6667
RWG-131	SuHyungHanDo	China	IND	Hap5	Hap2	HapB	60.5556
RWG-132	SoJoHwang	China	TRJ	Hap3	Hap1	HapA	42.2222
RWG-133	Namseon 34	South Korea	TEJ	Hap2	Hap1	HapA	68.8889
RWG-134	Namseon 126	South Korea	TEJ	Hap2	Hap1	HapA	56.6667
RWG-135	Milyang 88	South Korea	TEJ	Hap2	Hap1	HapA	50.5556
RWG-136	DuDo	South Korea	TEJ	Hap3	Hap1	HapA	93.8889
				Average			45.3373
				Range			0-99
a, KNU number is a serial number used in Kongju National University to define germplasm identity.
b, Ecotype was determined by KRICE_CORE set
c, Haplotype classification based on the previous study (Shim et al. 2020)
d, LTG: low-temperature germinability was represented by germination rate at 6 days after incubation.
TEJ = temperate japonica; TRJ = tropical japonica; IND = indica; IND(Tongil) = indica Tongil; Aus = aus; Adm = admixture; Aro = aromatic.

## Sheet: TableS3
Supplementary Table 3. Sequence comparison of candidate genes between Hwaseong and O. rufipogon.
Position	Hwaseong	O. rufipogon	Variant type	Candidate gene
5214317	T	C	3 prime UTR variant	LOC_Os01g10010
5214789	A	C	intron variant
5214835	A	G	intron variant
5214909	T	C	intron variant
5215828	A	G	intron variant
5215931	A	G	intron variant
5216035	G	A	synonymous variant
5216036	G	A	missense variant (P/L)
5216153	G	C	missense variant (T/S)
5216545	A	G	synonymous variant
5216575	cgaggaggaggaggaggaggagg	cgaggaggaggaggagg	inframe deletion (SSS/S)
5216699	T	C	5 prime UTR variant
5218574	G	A	5 prime UTR variant	LOC_Os01g10020
5218747	C	T	missense variant(R/W)
5220139	T	A	3 prime UTR variant
5227188	T	C	5 prime UTR variant	LOC_Os01g10030
5227202	C	T	5 prime UTR variant
5227262	G	A	5 prime UTR variant
5227734	TC	T	5 prime UTR variant
5227872	G	T	5 prime UTR variant
5227991	T	A	5 prime UTR variant
5228053	A	G	5 prime UTR variant
5228066	A	AAG	5 prime UTR variant
5228101	A	C	5 prime UTR variant
5228117	T	C	5 prime UTR variant
5228131	G	C	5 prime UTR variant
5228252	T	C	5 prime UTR variant
5228299	C	T	5 prime UTR variant
5228334	A	C	5 prime UTR variant
5228396	A	T	5 prime UTR variant
5228402	A	G	5 prime UTR variant
5228617	T	A	5 prime UTR variant
5228692	attttttt	aTttttttt	5 prime UTR variant
5228747	CAG	CAGAAG	5 prime UTR variant
5228812	AGGG	AG	frameshift variant
5228821	A	G	missense variant (S/G)
5228868	T	C	synonymous variant
5228892	G	A	synonymous variant
5228915	T	A	missense variant (I/K)
5228930	T	C	missense variant (I/T)
5229047	G	A	missense variant (R/H)
5229067	C	T	missense variant (L/F)
5229158	ATGCCCTTGTCCTTCTACACATCATATTAGGGCTGTG	ATGCCCTTGTCCTTCTACACATCATATTAGGGCTGTGCCCTTGTCCTTCTACACATCATATTAGGGCTGTG	3 prime UTR variant
5229192	GTGAAAAGATAGTAATG	GTG	3 prime UTR variant
5229258	G	A	3 prime UTR variant
5229273	A	G	3 prime UTR variant
5229344	C	T	3 prime UTR variant
5229363	G	A	3 prime UTR variant
5229375	C	T	3 prime UTR variant
5229412	C	A	3 prime UTR variant
5229510	C	T	3 prime UTR variant
5229553	G	A	3 prime UTR variant
5229555	A	G	3 prime UTR variant
5229605	T	C	3 prime UTR variant
5229613	actctctctctctc	actctctctctc	3 prime UTR variant
5229697	TCCCC	TCCC	3 prime UTR variant
5229705	A	G	3 prime UTR variant
5229732	T	C	3 prime UTR variant
5229900	A	G	3 prime UTR variant
5229946	C	T	3 prime UTR variant
* Position was determined based on the IRGSP-1.0 Nipponbare reference genome

## Sheet: TableS4
Supplementary Table 4. Sequence comparison of OsD2 genomic DNA between Hwaseong and O. rufipogon
Position	Hwaseong	O. rufipogon	Variant type
5236059	TAGAGAGAGAGAGA	TAGAGAGAGAGAGAGA	Promoter and 5'-UTR region
5236258	T	G
5236259	G	A
5236266	A	T
5236288	A	G
5236349	C	T
5236362	T	C
5236366	G	A
5236367	A	T
5236370	C	T
5236376	A	G
5236380	C	T
5236439	T	C
5236440	A	G
5236698	A	G	missense variant (+76)
5236793	A	G	synonymous variant
5237416	C	T	intron variant
5237478	TCACACACAC	TCACAC	intron variant
5237535	TAGAGAGAGAGAGAG	TAGAGAGAGAGAGAGAG	intron variant
5237575	C	T	intron variant
5237938	ACTCTCTCTCTCTCTCTCTC	ACTCTCTCTCTCTCTCTCTCTC	intron variant
5238328	C	T	missense variant (+1706)
5238348	G	A	missense variant (+1726)
5238880	G	A	intron variant
5238945	C	G	intron variant
5239736	GTTTTTTT	GTTTTTTTT	intron variant
5240578	C	T	synonymous variant
5240664	T	C	intron variant
5240720	C	A	intron variant
5240805	C	A	intron variant
5240836	C	A	intron variant
5241188	A	C	intron variant
5241264	G	A	intron variant
5241302	C	T	intron variant
5241407	A	T	intron variant
5241641	GAAAAAAA	GAAAAAAAA	intron variant
5241858	C	A	intron variant
5242030	T	A	intron variant
5242051	TC	T	intron variant
5242111	T	A	intron variant
5242286	G	A	intron variant
5242388	A	G	intron variant
5242431	G	A	intron variant
5242645	A	G	intron variant
5242777	AGCACGCACGCACGCACGCACGCA	AGCACGCACGCACGCACGCACGCACGCA	intron variant
5243003	G	A	intron variant
5243210	GTC	GTCTC	intron variant
5243236	C	T	intron variant
5243254	T	G	intron variant
5243269	G	T	intron variant
5243278	TCATGC	TCATGCATGTCAGGTTTAGAGAAAAAAAAAACCATGC	intron variant
5243372	T	C	intron variant
5243638	T	A	intron variant
5243682	C	T	intron variant
5243813	ATCTCT	ATCTCTCT	intron variant
5244210	CTA	C	3'-UTR variant
5244274	ATCACACGTGTACTAGT	AT	3'-UTR variant
5244386	C	CTATA	3'-UTR variant
* Position was determined based on the IRGSP-1.0 Nipponbare reference genome
